# Supplementary material for: Physical Forces between Humans and How Humans Attract and Repel Each Other Based on Their Social Interactions in an Online World
Source: PLoS One. 2015 Jul 21;10(7):e0133185. doi: 10.1371/journal.pone.0133185 (PMC4510560; doi:10.1371/journal.pone.0133185)
Supplement: S1 Data — (ZIP) [file pone.0133185.s001.zip]

Archive with 64 entries (64 files):
- Fig3_3.csv
- Fig3_4.csv
- Fig3_1.csv
- Fig1_1.csv
- Fig1_2.csv
- Fig1_3.csv
- Fig7_1.csv
- Fig7_2.csv
- Fig7_3.csv
- Fig6A2_1.csv
- Fig6A2_2.csv
- Fig6A3_1.csv
- Fig6A3_2.csv
- Fig6B1_1.csv
- Fig6B1_2.csv
- Fig6B2_1.csv
- Fig6B2_2.csv
- Fig6B3_1.csv
- Fig6B3_2.csv
- Fig6C1_1.csv
- Fig6C1_2.csv
- Fig6C2_1.csv
- Fig6C2_2.csv
- Fig6C3_1.csv
- Fig6C3_2.csv
- Fig6A1_1.csv
- Fig6A1_2.csv
- Fig5C2_1.csv
- Fig5C2_2.csv
- Fig5C1_1.csv
- Fig5C1_2.csv
- Fig5B1_1.csv
- Fig5B1_2.csv
- Fig5B2_1.csv
- Fig5B2_2.csv
- Fig5B3_1.csv
- Fig5B3_2.csv
- Fig5C3_1.csv
- Fig5C3_2.csv
- Fig5A1_1.csv
- Fig5A1_2.csv
- Fig5A2_1.csv
- Fig5A2_2.csv
- Fig5A3_1.csv
- Fig5A3_2.csv
- Fig4H1.csv
- Fig4H2.csv
- Fig4G1.csv
- Fig4G2.csv
- Fig4I1.csv
- Fig4I2.csv
- Fig4D1.csv
- Fig4D2.csv
- Fig4E1.csv
- Fig4E2.csv
- Fig4A1.csv
- Fig4A2.csv
- Fig4B1.csv
- Fig4B2.csv
- Fig4F1.csv
- Fig4F2.csv
- Fig4C1.csv
- Fig4C2.csv
- Fig3_2.csv
