# Supplementary material for: Physical Forces between Humans and How Humans Attract and Repel Each Other Based on Their Social Interactions in an Online World
Source: PLoS One. 2015 Jul 21;10(7):e0133185. doi: 10.1371/journal.pone.0133185 (PMC4510560; doi:10.1371/journal.pone.0133185)
Supplement: S1 Data — (ZIP) [file pone.0133185.s001.zip › Fig3_3.csv]

0	0
1	-1.5601
2	-2.9211
3	-3.6547
4	-3.6017
5	-2.8167
6	-1.2146
7	1.4339
8	5.102
9	9.8702
10	15.68
11	22.329
12	29.926
13	38.392
14	47.505
15	57.726
16	69.091
17	81.658
18	94.46
19	107.78
20	123.18
21	138.83
22	157.62
23	174.11
24	189.17
25	208.23
26	NaN
27	NaN
