# Supplementary material for: Physical Forces between Humans and How Humans Attract and Repel Each Other Based on Their Social Interactions in an Online World
Source: PLoS One. 2015 Jul 21;10(7):e0133185. doi: 10.1371/journal.pone.0133185 (PMC4510560; doi:10.1371/journal.pone.0133185)
Supplement: S1 Data — (ZIP) [file pone.0133185.s001.zip › Fig3_4.csv]

0	-0
1	-3.7839
2	-6.71
3	-8.9427
4	-10.816
5	-12.501
6	-14.006
7	-15.211
8	-16.081
9	-16.729
10	-17.199
11	-17.489
12	-17.524
13	-17.26
14	-16.702
15	-15.974
16	-15.113
17	-14.119
18	-12.947
19	-11.51
20	-9.7712
21	-7.5791
22	-4.8618
23	-1.7154
24	1.9316
25	5.8694
26	9.8537
27	14.398
