# Supplementary material for: Physical Forces between Humans and How Humans Attract and Repel Each Other Based on Their Social Interactions in an Online World
Source: PLoS One. 2015 Jul 21;10(7):e0133185. doi: 10.1371/journal.pone.0133185 (PMC4510560; doi:10.1371/journal.pone.0133185)
Supplement: S1 Data — (ZIP) [file pone.0133185.s001.zip › Fig3_1.csv]

0	0
1	1.0247
2	2.1111
3	3.338
4	4.857
5	6.5543
6	8.3544
7	10.318
8	12.461
9	14.807
10	17.441
11	20.226
12	23.168
13	26.228
14	29.458
15	32.857
16	36.273
17	39.722
18	42.953
19	46.174
20	49.819
21	53.328
22	56.601
23	58.85
24	61.022
25	63.64
26	65.864
27	66.695
