# Supplementary material for: Physical Forces between Humans and How Humans Attract and Repel Each Other Based on Their Social Interactions in an Online World
Source: PLoS One. 2015 Jul 21;10(7):e0133185. doi: 10.1371/journal.pone.0133185 (PMC4510560; doi:10.1371/journal.pone.0133185)
Supplement: S1 Data — (ZIP) [file pone.0133185.s001.zip › Fig1_1.csv]

0	0.00090128	1.2199e-05
1	0.00055699	5.9811e-06
2	0.00034351	3.469e-06
3	0.00023066	2.2624e-06
4	0.00017202	1.6826e-06
5	0.00012743	1.2505e-06
6	9.5564e-05	9.652e-07
7	7.8676e-05	8.1212e-07
8	6.1718e-05	6.4401e-07
9	4.8907e-05	5.3864e-07
10	3.8083e-05	4.3313e-07
11	3.1059e-05	3.5799e-07
12	2.4597e-05	2.8541e-07
13	2.0739e-05	2.2938e-07
14	1.8339e-05	2.159e-07
15	1.4112e-05	1.8222e-07
16	1.1239e-05	1.6151e-07
17	8.4161e-06	1.3165e-07
18	7.5859e-06	1.254e-07
19	6.1468e-06	1.1322e-07
20	4.0282e-06	9.3432e-08
21	3.3689e-06	9.0763e-08
22	3.31e-06	1.053e-07
23	4.0165e-06	1.611e-07
24	4.492e-06	2.488e-07
25	5.712e-06	5.4049e-07
26	7.9593e-06	1.1674e-06
27	1.406e-06	1.0446e-06
