# Supplementary material for: Physical Forces between Humans and How Humans Attract and Repel Each Other Based on Their Social Interactions in an Online World
Source: PLoS One. 2015 Jul 21;10(7):e0133185. doi: 10.1371/journal.pone.0133185 (PMC4510560; doi:10.1371/journal.pone.0133185)
Supplement: S1 Data — (ZIP) [file pone.0133185.s001.zip › Fig1_2.csv]

0	0.00019781	2.6623e-06
1	9.7213e-05	1.1488e-06
2	5.3066e-05	6.215e-07
3	3.1876e-05	3.5849e-07
4	2.1073e-05	2.488e-07
5	1.3225e-05	1.6232e-07
6	8.0331e-06	1.1815e-07
7	5.2892e-06	9.3993e-08
8	3.3604e-06	7.2785e-08
9	2.3001e-06	5.4153e-08
10	1.5491e-06	4.1875e-08
11	1.0677e-06	3.7264e-08
12	7.273e-07	2.3202e-08
13	5.1747e-07	1.9074e-08
14	3.9435e-07	1.6222e-08
15	2.6656e-07	1.2524e-08
16	1.6855e-07	9.9114e-09
17	1.0066e-07	7.2885e-09
18	7.081e-08	5.9281e-09
19	4.8125e-08	5.4624e-09
20	3.4087e-08	5.1582e-09
21	3.3329e-08	5.2374e-09
22	1.1595e-08	4.5949e-09
23	4.0321e-09	2.9141e-09
24	7.5469e-09	7.5438e-09
25	0	0
26	0	0
27	0	0
