# Supplementary material for: Physical Forces between Humans and How Humans Attract and Repel Each Other Based on Their Social Interactions in an Online World
Source: PLoS One. 2015 Jul 21;10(7):e0133185. doi: 10.1371/journal.pone.0133185 (PMC4510560; doi:10.1371/journal.pone.0133185)
Supplement: S1 Data — (ZIP) [file pone.0133185.s001.zip › Fig1_3.csv]

0	5.5947e-05	1.0913e-06
1	3.9139e-05	9.1263e-07
2	2.452e-05	5.1211e-07
3	1.6211e-05	3.3201e-07
4	1.1642e-05	2.4689e-07
5	7.9286e-06	1.8556e-07
6	5.5689e-06	1.4345e-07
7	3.9655e-06	1.1389e-07
8	2.8071e-06	8.8101e-08
9	2.0132e-06	6.9056e-08
10	1.3404e-06	4.464e-08
11	9.5542e-07	3.7664e-08
12	6.5235e-07	2.6425e-08
13	5.2005e-07	2.2347e-08
14	3.931e-07	1.86e-08
15	2.6495e-07	1.2991e-08
16	1.8262e-07	9.6931e-09
17	1.2232e-07	7.9361e-09
18	9.3613e-08	7.6292e-09
19	7.2957e-08	7.5321e-09
20	3.9198e-08	4.7342e-09
21	3.4124e-08	6.5407e-09
22	2.7075e-08	6.3607e-09
23	3.5374e-08	1.6185e-08
24	2.7667e-08	1.1869e-08
25	6.4582e-08	3.8059e-08
26	0	0
27	0	0
