# Supplementary material for: Physical Forces between Humans and How Humans Attract and Repel Each Other Based on Their Social Interactions in an Online World
Source: PLoS One. 2015 Jul 21;10(7):e0133185. doi: 10.1371/journal.pone.0133185 (PMC4510560; doi:10.1371/journal.pone.0133185)
Supplement: S1 Data — (ZIP) [file pone.0133185.s001.zip › Fig7_1.csv]

0	0
1	1.0563
2	2.3127
3	3.6192
4	5.1351
5	6.9519
6	9.0529
7	11.244
8	13.455
9	15.762
10	18.172
11	20.701
12	23.298
13	25.875
14	28.395
15	31.023
16	33.727
17	36.62
18	39.56
19	42.298
20	45.099
21	47.763
22	50.28
23	52.2
24	53.77
25	55.582
26	60.507
27	NaN
