# Supplementary material for: Physical Forces between Humans and How Humans Attract and Repel Each Other Based on Their Social Interactions in an Online World
Source: PLoS One. 2015 Jul 21;10(7):e0133185. doi: 10.1371/journal.pone.0133185 (PMC4510560; doi:10.1371/journal.pone.0133185)
Supplement: S1 Data — (ZIP) [file pone.0133185.s001.zip › Fig7_2.csv]

0	0
1	0.49413
2	1.1721
3	1.8524
4	2.7291
5	3.8958
6	5.3199
7	6.8185
8	8.2903
9	9.799
10	11.341
11	12.933
12	14.524
13	16.108
14	17.647
15	19.229
16	20.845
17	22.526
18	24.181
19	25.835
20	27.412
21	28.92
22	30.274
23	31.55
24	32.842
25	33.714
26	35.391
27	36.347
