# Supplementary material for: Physical Forces between Humans and How Humans Attract and Repel Each Other Based on Their Social Interactions in an Online World
Source: PLoS One. 2015 Jul 21;10(7):e0133185. doi: 10.1371/journal.pone.0133185 (PMC4510560; doi:10.1371/journal.pone.0133185)
Supplement: S1 Data — (ZIP) [file pone.0133185.s001.zip › Fig7_3.csv]

0	0
1	3.6408
2	6.9678
3	9.8345
4	12.469
5	14.941
6	17.25
7	19.314
8	21.128
9	22.789
10	24.279
11	25.556
12	26.645
13	27.512
14	28.17
15	28.745
16	29.252
17	29.633
18	29.851
19	29.851
20	29.677
21	29.06
22	28.248
23	27.15
24	26.066
25	24.542
26	23.324
27	22.78
