# Supplementary material for: Physical Forces between Humans and How Humans Attract and Repel Each Other Based on Their Social Interactions in an Online World
Source: PLoS One. 2015 Jul 21;10(7):e0133185. doi: 10.1371/journal.pone.0133185 (PMC4510560; doi:10.1371/journal.pone.0133185)
Supplement: S1 Data — (ZIP) [file pone.0133185.s001.zip › Fig6B2_1.csv]

1	3.9977	0.008083
2	2.9667	0.0066946
3	2.2299	0.0059723
