# Supplementary material for: Physical Forces between Humans and How Humans Attract and Repel Each Other Based on Their Social Interactions in an Online World
Source: PLoS One. 2015 Jul 21;10(7):e0133185. doi: 10.1371/journal.pone.0133185 (PMC4510560; doi:10.1371/journal.pone.0133185)
Supplement: S1 Data — (ZIP) [file pone.0133185.s001.zip › Fig6A1_2.csv]

1	5.7435	0.013558
2	5.5594	0.013697
3	6.1935	0.013503
