# Supplementary material for: Physical Forces between Humans and How Humans Attract and Repel Each Other Based on Their Social Interactions in an Online World
Source: PLoS One. 2015 Jul 21;10(7):e0133185. doi: 10.1371/journal.pone.0133185 (PMC4510560; doi:10.1371/journal.pone.0133185)
Supplement: S1 Data — (ZIP) [file pone.0133185.s001.zip › Fig5C2_1.csv]

0	NaN	NaN
1	0.0037424	0.0085822
2	0.0047466	0.020983
3	0.014262	0.02506
4	0.0028359	0.033747
5	-0.016979	0.047633
6	-0.00033808	0.052845
7	-0.0087685	0.092462
8	0.016564	0.072302
9	0.029215	0.092623
10	0.0098082	0.089308
11	-0.00096682	0.10636
12	0.023239	0.11753
13	-0.03279	0.13887
14	0.03678	0.12509
15	0.030273	0.18387
16	-0.023707	0.19085
17	0.0075446	0.15288
18	0.019928	0.22801
19	0.019064	0.24541
20	0.0088095	0.2048
21	-0.045184	0.23802
22	-0.052769	0.20297
23	-0.039182	0.24905
24	-0.0037879	0.35019
