# Supplementary material for: Physical Forces between Humans and How Humans Attract and Repel Each Other Based on Their Social Interactions in an Online World
Source: PLoS One. 2015 Jul 21;10(7):e0133185. doi: 10.1371/journal.pone.0133185 (PMC4510560; doi:10.1371/journal.pone.0133185)
Supplement: S1 Data — (ZIP) [file pone.0133185.s001.zip › Fig5C2_2.csv]

1	1.1169	0.012049
2	1.0296	0.032347
3	0.93957	0.054321
4	0.92944	0.07284
5	1.0309	0.092724
6	0.83026	0.11248
7	0.839	0.12507
8	0.95774	0.14894
9	0.96054	0.16467
10	1.0275	0.18301
11	0.92141	0.19181
12	0.9213	0.22229
13	1.1448	0.24168
14	1.0786	0.27641
15	1.1206	0.28563
16	1.3056	0.29749
17	0.9856	0.32317
18	1.0628	0.32752
19	1.0247	0.35772
20	0.95143	0.3919
21	1.0357	0.44153
22	1.4507	0.44346
23	1.1835	0.57288
24	1.1758	0.62682
