# Supplementary material for: Physical Forces between Humans and How Humans Attract and Repel Each Other Based on Their Social Interactions in an Online World
Source: PLoS One. 2015 Jul 21;10(7):e0133185. doi: 10.1371/journal.pone.0133185 (PMC4510560; doi:10.1371/journal.pone.0133185)
Supplement: S1 Data — (ZIP) [file pone.0133185.s001.zip › Fig5C1_1.csv]

0	NaN	NaN
1	0.0011667	0.0038613
2	0.0015661	0.0056054
3	0.002237	0.0083298
4	-0.0045861	0.0075981
5	0.002222	0.012042
6	0.0023498	0.012373
7	-0.00068141	0.018758
8	-0.0028158	0.016945
9	0.0064005	0.022052
10	-0.0036596	0.029665
11	-0.0043689	0.033459
12	-0.0028484	0.030856
13	-0.002885	0.029733
14	-0.0069462	0.036257
15	-0.015009	0.043028
16	-0.011127	0.047613
17	0.0085465	0.061752
18	-0.0025113	0.062702
19	-0.0086957	0.05117
20	0.011225	0.065896
21	-0.0052267	0.076089
22	0.020428	0.066762
23	0.021159	0.0721
24	-0.0037657	0.10275
