# Supplementary material for: Physical Forces between Humans and How Humans Attract and Repel Each Other Based on Their Social Interactions in an Online World
Source: PLoS One. 2015 Jul 21;10(7):e0133185. doi: 10.1371/journal.pone.0133185 (PMC4510560; doi:10.1371/journal.pone.0133185)
Supplement: S1 Data — (ZIP) [file pone.0133185.s001.zip › Fig5C1_2.csv]

1	0.22076	0.004818
2	0.28236	0.0078829
3	0.30104	0.01177
4	0.34517	0.016054
5	0.3596	0.020768
6	0.41061	0.025871
7	0.41225	0.03135
8	0.405	0.037238
9	0.47704	0.043771
10	0.56818	0.050196
11	0.57079	0.056885
12	0.58512	0.064994
13	0.56476	0.073709
14	0.58501	0.080754
15	0.5938	0.089656
16	0.60474	0.097447
17	0.56555	0.10927
18	0.68742	0.11759
19	0.49326	0.1284
20	0.82404	0.14232
21	0.63869	0.14874
22	0.57986	0.15632
23	0.69366	0.16491
24	0.68975	0.1804
