# Supplementary material for: Physical Forces between Humans and How Humans Attract and Repel Each Other Based on Their Social Interactions in an Online World
Source: PLoS One. 2015 Jul 21;10(7):e0133185. doi: 10.1371/journal.pone.0133185 (PMC4510560; doi:10.1371/journal.pone.0133185)
Supplement: S1 Data — (ZIP) [file pone.0133185.s001.zip › Fig5B1_1.csv]

0	NaN	NaN
1	-0.0091577	0.0035851
2	-0.0096172	0.0068916
3	-0.011108	0.010339
4	-0.0094355	0.0068728
5	-0.0077964	0.0085697
6	-0.0087424	0.015418
7	-0.012023	0.016857
8	-0.0064921	0.026629
9	-0.018801	0.01829
10	-0.011553	0.022651
11	-0.017404	0.031954
12	-0.012843	0.041223
13	-0.013042	0.035653
14	-0.017853	0.035227
15	-0.013813	0.040439
16	-0.00035851	0.07033
17	-0.0016418	0.048597
18	-0.0048208	0.054767
19	-0.020789	0.051279
20	0.0034492	0.06458
21	-0.011197	0.074805
22	-0.00061331	0.081492
23	-0.0082078	0.07232
24	-0.0064672	0.081269
