# Supplementary material for: Physical Forces between Humans and How Humans Attract and Repel Each Other Based on Their Social Interactions in an Online World
Source: PLoS One. 2015 Jul 21;10(7):e0133185. doi: 10.1371/journal.pone.0133185 (PMC4510560; doi:10.1371/journal.pone.0133185)
Supplement: S1 Data — (ZIP) [file pone.0133185.s001.zip › Fig5B1_2.csv]

1	-0.063443	0.0027116
2	-0.10672	0.0048937
3	-0.15309	0.0075095
4	-0.21319	0.010421
5	-0.25066	0.013579
6	-0.27706	0.017113
7	-0.32322	0.02067
8	-0.34349	0.024829
9	-0.38432	0.029371
10	-0.37798	0.034236
11	-0.44204	0.039184
12	-0.45702	0.044548
13	-0.47662	0.051636
14	-0.43166	0.056972
15	-0.34721	0.061288
16	-0.6007	0.071153
17	-0.24237	0.076983
18	-0.51067	0.083104
19	-0.62533	0.090771
20	-0.52879	0.10296
21	-0.51041	0.11111
22	-0.40276	0.11604
23	-0.35529	0.12395
24	-0.2494	0.13311
