# Supplementary material for: Physical Forces between Humans and How Humans Attract and Repel Each Other Based on Their Social Interactions in an Online World
Source: PLoS One. 2015 Jul 21;10(7):e0133185. doi: 10.1371/journal.pone.0133185 (PMC4510560; doi:10.1371/journal.pone.0133185)
Supplement: S1 Data — (ZIP) [file pone.0133185.s001.zip › Fig5B2_1.csv]

0	NaN	NaN
1	-0.0089049	0.0061884
2	-0.0078203	0.016895
3	-0.012576	0.029363
4	-0.031865	0.037883
5	0.0117	0.035057
6	-0.02788	0.048448
7	-0.01702	0.058605
8	-0.014235	0.068547
9	-0.0031787	0.092724
10	0.0013742	0.067012
11	-0.0058054	0.097229
12	0.019935	0.11218
13	-0.018116	0.14059
14	0.01647	0.18504
15	-0.050736	0.16799
16	-0.065303	0.13932
17	0.026604	0.16605
18	-0.036202	0.15942
19	-0.024691	0.26093
20	0.008046	0.17936
21	-0.0065789	0.28033
22	-0.028369	0.20296
23	-0.02921	0.24342
24	-0.047794	0.26425
