# Supplementary material for: Physical Forces between Humans and How Humans Attract and Repel Each Other Based on Their Social Interactions in an Online World
Source: PLoS One. 2015 Jul 21;10(7):e0133185. doi: 10.1371/journal.pone.0133185 (PMC4510560; doi:10.1371/journal.pone.0133185)
Supplement: S1 Data — (ZIP) [file pone.0133185.s001.zip › Fig5B2_2.csv]

1	-0.64702	0.007334
2	-0.65131	0.020092
3	-0.63693	0.033696
4	-0.59462	0.045396
5	-0.58397	0.056715
6	-0.54864	0.072306
7	-0.50585	0.077985
8	-0.72461	0.097611
9	-0.72859	0.10674
10	-0.43931	0.12794
11	-0.64799	0.1356
12	-0.46012	0.15827
13	-0.66184	0.15984
14	-0.65487	0.22227
15	-0.96541	0.2052
16	-0.77007	0.20001
17	-0.33019	0.26133
18	-1.1087	0.20879
19	-0.57669	0.24413
20	-0.39583	0.29536
21	-0.57143	0.31469
22	-0.53901	0.27056
23	-0.73196	0.41594
24	-1.0735	0.44015
