# Supplementary material for: Physical Forces between Humans and How Humans Attract and Repel Each Other Based on Their Social Interactions in an Online World
Source: PLoS One. 2015 Jul 21;10(7):e0133185. doi: 10.1371/journal.pone.0133185 (PMC4510560; doi:10.1371/journal.pone.0133185)
Supplement: S1 Data — (ZIP) [file pone.0133185.s001.zip › Fig5B3_1.csv]

0	NaN	NaN
1	-0.0079327	0.012531
2	-0.0085718	0.019539
3	-0.0072215	0.03338
4	-0.0098348	0.045447
5	-0.011009	0.053226
6	-0.0037082	0.053341
7	0.031397	0.075631
8	-0.0037879	0.063354
9	0.0011111	0.084635
10	-0.0045662	0.09436
11	-0.017223	0.07069
12	-0.00023946	0.12632
13	0.014725	0.096924
14	0.0048415	0.087519
15	-0.00016308	0.13028
16	0.0020363	0.14717
17	-0.032193	0.10911
18	-0.008853	0.14687
19	-0.02078	0.11275
20	0.0045761	0.16457
21	-0.057613	0.18424
22	0.044926	0.16842
23	0.047484	0.20306
24	-0.045006	0.15232
