# Supplementary material for: Physical Forces between Humans and How Humans Attract and Repel Each Other Based on Their Social Interactions in an Online World
Source: PLoS One. 2015 Jul 21;10(7):e0133185. doi: 10.1371/journal.pone.0133185 (PMC4510560; doi:10.1371/journal.pone.0133185)
Supplement: S1 Data — (ZIP) [file pone.0133185.s001.zip › Fig5B3_2.csv]

1	0.32086	0.015902
2	0.28471	0.040153
3	0.45953	0.059093
4	0.6304	0.074585
5	0.7888	0.092884
6	0.60034	0.10277
7	0.54326	0.11186
8	0.56997	0.12867
9	0.11739	0.13737
10	0.50426	0.14357
11	0.52413	0.17092
12	0.2888	0.18439
13	0.44934	0.18828
14	0.1734	0.20296
15	0.31827	0.21202
16	0.31699	0.20584
17	0.22717	0.2253
18	0.33921	0.21223
19	-0.024213	0.22008
20	0.078212	0.23951
21	0.21212	0.27801
22	0.13681	0.25049
23	-0.24825	0.27166
24	-0.071942	0.27379
