# Supplementary material for: Physical Forces between Humans and How Humans Attract and Repel Each Other Based on Their Social Interactions in an Online World
Source: PLoS One. 2015 Jul 21;10(7):e0133185. doi: 10.1371/journal.pone.0133185 (PMC4510560; doi:10.1371/journal.pone.0133185)
Supplement: S1 Data — (ZIP) [file pone.0133185.s001.zip › Fig5C3_1.csv]

0	NaN	NaN
1	0.00019929	0.013518
2	0.0014948	0.027863
3	-0.0092712	0.022222
4	-0.0034969	0.035436
5	0.0007335	0.047808
6	-0.02238	0.055871
7	-0.0093261	0.068276
8	0.0069661	0.076263
9	0.019184	0.072053
10	0.0052032	0.088729
11	0.030634	0.11538
12	0.023344	0.093126
13	-0.0027312	0.12477
14	-0.0066288	0.16176
15	-0.013659	0.11609
16	-0.0038327	0.12468
17	0.0057677	0.16016
18	-0.014144	0.14724
19	0.030107	0.12232
20	-0.053069	0.15468
21	0.022328	0.15793
22	0.0048181	0.17989
23	-0.017157	0.13901
24	0.016061	0.18556
