# Supplementary material for: Physical Forces between Humans and How Humans Attract and Repel Each Other Based on Their Social Interactions in an Online World
Source: PLoS One. 2015 Jul 21;10(7):e0133185. doi: 10.1371/journal.pone.0133185 (PMC4510560; doi:10.1371/journal.pone.0133185)
Supplement: S1 Data — (ZIP) [file pone.0133185.s001.zip › Fig5C3_2.csv]

1	1.4726	0.024626
2	1.5949	0.060033
3	1.4708	0.088625
4	1.398	0.11322
5	1.4606	0.14216
6	1.269	0.1543
7	1.2549	0.17168
8	1.4627	0.19451
9	1.5682	0.21348
10	1.2782	0.22403
11	1.3911	0.25905
12	1.2544	0.2819
13	1.4245	0.29486
14	1.4283	0.30157
15	1.3112	0.31441
16	1.6967	0.32558
17	1.5704	0.36187
18	1.6307	0.34076
19	1.4229	0.34686
20	1.3595	0.37168
21	1.7527	0.41632
22	1.4544	0.40379
23	1.1728	0.42825
24	1.5717	0.44333
