# Supplementary material for: Physical Forces between Humans and How Humans Attract and Repel Each Other Based on Their Social Interactions in an Online World
Source: PLoS One. 2015 Jul 21;10(7):e0133185. doi: 10.1371/journal.pone.0133185 (PMC4510560; doi:10.1371/journal.pone.0133185)
Supplement: S1 Data — (ZIP) [file pone.0133185.s001.zip › Fig5A1_1.csv]

0	NaN	NaN
1	12.134	0.0065581
2	12.134	0.0092011
3	12.136	0.011155
4	12.134	0.017387
5	12.136	0.024356
6	12.136	0.031611
7	12.141	0.03657
8	12.14	0.034993
9	12.15	0.030429
10	12.173	0.02754
11	12.156	0.054897
12	12.154	0.048432
13	12.153	0.059581
14	12.154	0.081286
15	12.142	0.07835
16	12.128	0.10561
17	12.157	0.083084
18	12.163	0.13865
19	12.181	0.12346
20	12.147	0.17153
21	12.174	0.17397
22	12.176	0.15448
23	12.238	0.17189
24	12.214	0.17149
