# Supplementary material for: Physical Forces between Humans and How Humans Attract and Repel Each Other Based on Their Social Interactions in an Online World
Source: PLoS One. 2015 Jul 21;10(7):e0133185. doi: 10.1371/journal.pone.0133185 (PMC4510560; doi:10.1371/journal.pone.0133185)
Supplement: S1 Data — (ZIP) [file pone.0133185.s001.zip › Fig5A1_2.csv]

1	5.5181	0.0038345
2	5.5362	0.0066143
3	5.5755	0.0099627
4	5.6106	0.013671
5	5.5853	0.017686
6	5.5353	0.022088
7	5.5547	0.027163
8	5.5393	0.03264
9	5.4906	0.038535
10	5.4112	0.044448
11	5.4751	0.051035
12	5.3691	0.058337
13	5.5282	0.066506
14	5.3207	0.074535
15	5.4149	0.083648
16	5.6252	0.09513
17	5.384	0.10163
18	5.6251	0.1135
19	5.7425	0.12225
20	5.6161	0.13559
21	5.6947	0.15366
22	6.2018	0.17198
23	5.7635	0.18052
24	5.4368	0.17945
