# Supplementary material for: Physical Forces between Humans and How Humans Attract and Repel Each Other Based on Their Social Interactions in an Online World
Source: PLoS One. 2015 Jul 21;10(7):e0133185. doi: 10.1371/journal.pone.0133185 (PMC4510560; doi:10.1371/journal.pone.0133185)
Supplement: S1 Data — (ZIP) [file pone.0133185.s001.zip › Fig5A2_1.csv]

0	NaN	NaN
1	12.144	0.011343
2	12.143	0.028012
3	12.141	0.054536
4	12.161	0.075452
5	12.125	0.068579
6	12.143	0.11733
7	12.142	0.12432
8	12.169	0.15136
9	12.111	0.21195
10	12.164	0.1782
11	12.216	0.19888
12	12.079	0.22239
13	12.23	0.22189
14	12.131	0.30577
15	12.206	0.24995
16	12.058	0.38275
17	12.165	0.32672
18	12.01	0.32888
19	12.097	0.29894
20	12.084	0.43756
21	12.112	0.49128
22	12.105	0.36777
23	12.227	0.57476
24	12.151	0.67931
