# Supplementary material for: Physical Forces between Humans and How Humans Attract and Repel Each Other Based on Their Social Interactions in an Online World
Source: PLoS One. 2015 Jul 21;10(7):e0133185. doi: 10.1371/journal.pone.0133185 (PMC4510560; doi:10.1371/journal.pone.0133185)
Supplement: S1 Data — (ZIP) [file pone.0133185.s001.zip › Fig5A2_2.csv]

1	2.8253	0.0061258
2	2.3791	0.01726
3	2.1941	0.029047
4	1.9899	0.038316
5	1.9555	0.048422
6	1.9355	0.061249
7	1.8036	0.069245
8	1.9613	0.083753
9	1.9226	0.092486
10	1.872	0.10314
11	1.9597	0.11953
12	1.8589	0.12575
13	1.8599	0.13063
14	2.3156	0.1749
15	2.3491	0.1752
16	2.0292	0.1617
17	1.8679	0.19161
18	2.163	0.20238
19	1.8098	0.19197
20	2.1111	0.20792
21	2.2331	0.2548
22	1.9362	0.20461
23	2.3093	0.31066
24	2.6176	0.39589
