# Supplementary material for: Physical Forces between Humans and How Humans Attract and Repel Each Other Based on Their Social Interactions in an Online World
Source: PLoS One. 2015 Jul 21;10(7):e0133185. doi: 10.1371/journal.pone.0133185 (PMC4510560; doi:10.1371/journal.pone.0133185)
Supplement: S1 Data — (ZIP) [file pone.0133185.s001.zip › Fig5A3_1.csv]

0	NaN	NaN
1	12.128	0.02014
2	12.149	0.038463
3	12.137	0.053994
4	12.151	0.073599
5	12.171	0.082063
6	12.139	0.086016
7	12.138	0.13091
8	12.155	0.12652
9	12.167	0.12866
10	12.159	0.13133
11	12.227	0.16858
12	12.083	0.18488
13	12.184	0.1673
14	12.142	0.22805
15	12.141	0.29848
16	12.101	0.28124
17	12.189	0.25534
18	12.039	0.16644
19	12.175	0.21419
20	12.195	0.26384
21	12.081	0.30936
22	12.092	0.23529
23	12.139	0.31897
24	12.191	0.2762
