# Supplementary material for: Physical Forces between Humans and How Humans Attract and Repel Each Other Based on Their Social Interactions in an Online World
Source: PLoS One. 2015 Jul 21;10(7):e0133185. doi: 10.1371/journal.pone.0133185 (PMC4510560; doi:10.1371/journal.pone.0133185)
Supplement: S1 Data — (ZIP) [file pone.0133185.s001.zip › Fig5A3_2.csv]

1	4.0755	0.012282
2	3.8449	0.031053
3	3.8331	0.044318
4	3.7286	0.056
5	3.6961	0.069075
6	3.7608	0.078977
7	3.7935	0.089365
8	3.7857	0.10197
9	3.7983	0.11596
10	3.7398	0.11702
11	3.8777	0.13474
12	4.0837	0.15422
13	3.7915	0.15528
14	3.8333	0.16559
15	3.8004	0.17981
16	3.8564	0.17502
17	3.5679	0.17392
18	3.6608	0.18081
19	3.7772	0.19063
20	4.1536	0.2204
21	3.6727	0.22092
22	3.7557	0.22793
23	4.1923	0.2387
24	3.7518	0.22365
