# Supplementary material for: Physical Forces between Humans and How Humans Attract and Repel Each Other Based on Their Social Interactions in an Online World
Source: PLoS One. 2015 Jul 21;10(7):e0133185. doi: 10.1371/journal.pone.0133185 (PMC4510560; doi:10.1371/journal.pone.0133185)
Supplement: S1 Data — (ZIP) [file pone.0133185.s001.zip › Fig4H1.csv]

-54	NaN	NaN
-53	NaN	NaN
-52	NaN	NaN
-51	NaN	NaN
-50	NaN	NaN
-49	NaN	NaN
-48	NaN	NaN
-47	NaN	NaN
-46	NaN	NaN
-45	NaN	NaN
-44	NaN	NaN
-43	NaN	NaN
-42	NaN	NaN
-41	1	0
-40	NaN	NaN
-39	1	0
-38	1.5	0.5
-37	2.5833	3.412
-36	1	0
-35	1.2222	0.5069
-34	1.3125	0.86027
-33	1.1618	0.40448
-32	1.2714	0.67981
-31	1.3464	0.55716
-30	1.9682	1.6381
-29	1.4521	1.0676
-28	1.5847	0.56373
-27	1.9226	1.0964
-26	1.5626	0.426
-25	1.7416	0.6642
-24	1.6477	0.4071
-23	1.6726	0.37949
-22	1.7266	0.36094
-21	1.7798	0.36588
-20	1.7346	0.29378
-19	1.6266	0.20986
-18	1.6848	0.21638
-17	1.6807	0.15782
-16	1.6789	0.10658
-15	1.6565	0.13395
-14	1.6728	0.097399
-13	1.6954	0.12214
-12	1.6689	0.08663
-11	1.6663	0.074069
-10	1.6928	0.059232
-9	1.6863	0.039054
-8	1.6754	0.025796
-7	1.6821	0.030805
-6	1.6893	0.025711
-5	1.6838	0.016724
-4	1.6848	0.020955
-3	1.6824	0.01452
-2	1.6857	0.013127
-1	1.6834	0.010997
0	1.6908	0.0051562
1	1.6849	0.012043
2	1.6833	0.012699
3	1.6882	0.018485
4	1.6839	0.017455
5	1.6811	0.019042
6	1.68	0.020263
7	1.6787	0.037298
8	1.6786	0.030727
9	1.6903	0.042937
10	1.6987	0.051987
11	1.6662	0.054431
12	1.6821	0.058598
13	1.6668	0.068725
14	1.6736	0.073986
15	1.7044	0.10189
16	1.6824	0.13301
17	1.6137	0.12505
18	1.6414	0.15434
19	1.6832	0.21786
20	1.6414	0.23101
21	1.7706	0.77406
22	1.8038	0.41231
23	1.6849	0.42754
24	1.6634	0.47869
25	1.807	0.85359
26	1.6912	0.61616
27	1.5421	0.55523
28	1.6368	0.66029
29	1.3517	0.48076
30	1.9152	1.4459
31	1.493	1.1143
32	1.1917	0.53993
33	1.8974	1.5742
34	1.349	1.0647
35	1.7692	0.94902
36	1.2	0.44721
37	NaN	NaN
38	3.1	4.6957
39	1	0
40	1	0
41	1	0
42	1.25	0.35355
43	NaN	NaN
44	NaN	NaN
45	NaN	NaN
46	NaN	NaN
47	NaN	NaN
48	NaN	NaN
49	NaN	NaN
50	NaN	NaN
51	NaN	NaN
52	NaN	NaN
53	NaN	NaN
54	NaN	NaN
