# Supplementary material for: Physical Forces between Humans and How Humans Attract and Repel Each Other Based on Their Social Interactions in an Online World
Source: PLoS One. 2015 Jul 21;10(7):e0133185. doi: 10.1371/journal.pone.0133185 (PMC4510560; doi:10.1371/journal.pone.0133185)
Supplement: S1 Data — (ZIP) [file pone.0133185.s001.zip › Fig4H2.csv]

-54	NaN	NaN
-53	NaN	NaN
-52	NaN	NaN
-51	NaN	NaN
-50	NaN	NaN
-49	NaN	NaN
-48	NaN	NaN
-47	NaN	NaN
-46	NaN	NaN
-45	NaN	NaN
-44	NaN	NaN
-43	NaN	NaN
-42	NaN	NaN
-41	NaN	NaN
-40	1	0
-39	NaN	NaN
-38	1.6	0.84853
-37	1.4	0.34641
-36	1	0
-35	7	8.4853
-34	2.9231	1.2672
-33	1.9	0.44644
-32	1.4615	0.25896
-31	1.75	0.82303
-30	2.549	1.1399
-29	2.0847	1.0349
-28	1.2927	0.23085
-27	1.8173	0.5458
-26	1.3497	0.14062
-25	1.5195	0.18482
-24	1.613	0.27822
-23	1.9686	0.36789
-22	1.4	0.084742
-21	1.4757	0.12347
-20	1.4611	0.087897
-19	1.4236	0.096002
-18	1.4931	0.099278
-17	1.5551	0.14472
-16	1.6226	0.10219
-15	1.4266	0.065045
-14	1.4903	0.0644
-13	1.4745	0.079634
-12	1.5618	0.059455
-11	1.5144	0.054788
-10	1.5668	0.04681
-9	1.5024	0.041249
-8	1.6091	0.043304
-7	1.4928	0.034009
-6	1.5887	0.030834
-5	1.5243	0.030006
-4	1.6369	0.024728
-3	1.5757	0.022558
-2	1.6845	0.019819
-1	1.6896	0.019923
0	1.867	0.012751
1	1.7778	0.0175
2	1.7265	0.018004
3	1.6827	0.023174
4	1.6805	0.031695
5	1.6268	0.024831
6	1.6078	0.026606
7	1.5695	0.028027
8	1.6015	0.032128
9	1.6336	0.039928
10	1.5637	0.043408
11	1.5895	0.04612
12	1.5637	0.048469
13	1.5402	0.053089
14	1.5745	0.05887
15	1.5432	0.06132
16	1.6025	0.068403
17	1.5803	0.076676
18	1.5655	0.089843
19	1.7851	0.15507
20	1.6412	0.12148
21	1.3691	0.081126
22	1.4903	0.11796
23	1.5232	0.15365
24	1.5419	0.14982
25	1.5255	0.19603
26	1.88	0.32731
27	1.4895	0.17715
28	1.195	0.071911
29	2.5729	0.89901
30	1.4167	0.31586
31	1.9783	0.52473
32	1.0857	0.089282
33	1.0417	0.058926
34	3.45	2.901
35	1.2222	0.1426
36	2.7778	1.8526
37	1	0
38	1.1667	0.2357
39	NaN	NaN
40	NaN	NaN
41	1	0
42	NaN	NaN
43	NaN	NaN
44	NaN	NaN
45	NaN	NaN
46	NaN	NaN
47	NaN	NaN
48	NaN	NaN
49	NaN	NaN
50	NaN	NaN
51	NaN	NaN
52	NaN	NaN
53	NaN	NaN
54	NaN	NaN
