# Supplementary material for: Physical Forces between Humans and How Humans Attract and Repel Each Other Based on Their Social Interactions in an Online World
Source: PLoS One. 2015 Jul 21;10(7):e0133185. doi: 10.1371/journal.pone.0133185 (PMC4510560; doi:10.1371/journal.pone.0133185)
Supplement: S1 Data — (ZIP) [file pone.0133185.s001.zip › Fig4G1.csv]

-54	NaN	NaN
-53	NaN	NaN
-52	NaN	NaN
-51	NaN	NaN
-50	1.5	0.70711
-49	NaN	NaN
-48	NaN	NaN
-47	NaN	NaN
-46	NaN	NaN
-45	1	0
-44	NaN	NaN
-43	3	0
-42	2.2917	1.6764
-41	1.625	0.47871
-40	1.5667	0.72521
-39	3.0181	2.5463
-38	1.5407	0.80469
-37	2.0784	1.7561
-36	2.1863	1.7872
-35	2.4645	2.0079
-34	2.6131	1.6552
-33	2.9593	1.487
-32	2.3436	0.93963
-31	2.7121	1.5753
-30	2.6153	0.77195
-29	2.596	0.55296
-28	2.5372	0.34749
-27	2.6222	0.72321
-26	2.5259	0.39797
-25	2.5525	0.24241
-24	2.4664	0.28232
-23	2.5706	0.26032
-22	2.6283	0.19853
-21	2.5755	0.18675
-20	2.62	0.14102
-19	2.5668	0.13457
-18	2.5724	0.13471
-17	2.5863	0.10834
-16	2.6069	0.10688
-15	2.579	0.083433
-14	2.5714	0.080107
-13	2.573	0.067889
-12	2.5955	0.060631
-11	2.5908	0.041281
-10	2.5858	0.045507
-9	2.5939	0.0242
-8	2.595	0.028526
-7	2.5988	0.023295
-6	2.5843	0.017151
-5	2.5876	0.016737
-4	2.5777	0.012784
-3	2.5779	0.010338
-2	2.5699	0.0072633
-1	2.5681	0.0060519
0	2.5541	0.0038775
1	2.5679	0.0082599
2	2.5658	0.0087058
3	2.5796	0.011601
4	2.5805	0.012171
5	2.5835	0.01571
6	2.5861	0.011766
7	2.588	0.020665
8	2.5845	0.023451
9	2.5907	0.033972
10	2.5822	0.026532
11	2.5851	0.043368
12	2.5797	0.04324
13	2.5773	0.051388
14	2.587	0.053578
15	2.605	0.0815
16	2.5671	0.063942
17	2.5641	0.10845
18	2.5833	0.15384
19	2.6156	0.15418
20	2.6113	0.18423
21	2.6541	0.22306
22	2.5825	0.19475
23	2.5385	0.18667
24	2.6103	0.28601
25	2.538	0.35544
26	2.6282	0.45969
27	2.6282	0.36102
28	2.5729	0.53094
29	2.7311	0.71695
30	2.7254	0.87471
31	2.3587	0.56805
32	2.7712	1.2805
33	2.971	3.0094
34	2.8874	2.0567
35	2.4557	1.2308
36	1.9996	1.2612
37	1.9	2.0166
38	2.8284	2.8071
39	1.2576	0.55958
40	2.5833	2.8757
41	3.6111	4.8997
42	1.6667	0.76376
43	1	0
44	NaN	NaN
45	NaN	NaN
46	NaN	NaN
47	NaN	NaN
48	NaN	NaN
49	NaN	NaN
50	NaN	NaN
51	NaN	NaN
52	NaN	NaN
53	NaN	NaN
54	NaN	NaN
