# Supplementary material for: Physical Forces between Humans and How Humans Attract and Repel Each Other Based on Their Social Interactions in an Online World
Source: PLoS One. 2015 Jul 21;10(7):e0133185. doi: 10.1371/journal.pone.0133185 (PMC4510560; doi:10.1371/journal.pone.0133185)
Supplement: S1 Data — (ZIP) [file pone.0133185.s001.zip › Fig4G2.csv]

-54	NaN	NaN
-53	NaN	NaN
-52	NaN	NaN
-51	NaN	NaN
-50	NaN	NaN
-49	NaN	NaN
-48	NaN	NaN
-47	NaN	NaN
-46	NaN	NaN
-45	NaN	NaN
-44	2.3333	0.69921
-43	NaN	NaN
-42	1	0
-41	3	0.7746
-40	8	5.7446
-39	1.6154	0.25512
-38	2.1765	0.50345
-37	2.9091	1.3024
-36	2.087	0.33716
-35	3.2105	1.0683
-34	4.4153	1.2984
-33	2.5263	0.50122
-32	3.0114	0.40994
-31	2.88	0.316
-30	2.9621	0.29686
-29	3.1711	0.30763
-28	2.6877	0.17652
-27	3.0045	0.22819
-26	2.8619	0.15219
-25	2.7876	0.13538
-24	3.0063	0.14541
-23	2.9314	0.11877
-22	3.0929	0.12669
-21	2.7843	0.092424
-20	2.9028	0.10161
-19	2.7409	0.08124
-18	2.7727	0.062286
-17	2.8297	0.059245
-16	2.7507	0.046671
-15	2.7516	0.047066
-14	2.6886	0.035888
-13	2.6847	0.032765
-12	2.7237	0.030214
-11	2.6762	0.029001
-10	2.6719	0.026295
-9	2.6078	0.021921
-8	2.6339	0.018941
-7	2.5994	0.018632
-6	2.5864	0.01623
-5	2.5477	0.014147
-4	2.5412	0.011305
-3	2.5135	0.010814
-2	2.4898	0.008869
-1	2.4745	0.0081913
0	2.4657	0.005695
1	2.5144	0.0077866
2	2.5625	0.0090704
3	2.582	0.010329
4	2.6147	0.011248
5	2.6575	0.013493
6	2.6682	0.015278
7	2.7325	0.018201
8	2.7454	0.018146
9	2.7559	0.022146
10	2.7485	0.022951
11	2.8126	0.027352
12	2.805	0.03017
13	2.8009	0.030696
14	2.8742	0.037627
15	2.9129	0.045361
16	2.9923	0.063363
17	2.9155	0.05081
18	2.8844	0.058074
19	2.9293	0.080447
20	3.1545	0.1122
21	2.8601	0.083212
22	2.9535	0.094842
23	3.0534	0.11893
24	2.8302	0.1174
25	2.8366	0.12886
26	3.403	0.20836
27	3.154	0.20421
28	2.8934	0.21678
29	2.4595	0.19199
30	2.5433	0.27697
31	4.2738	0.89622
32	2.9708	0.35285
33	4.1778	0.86189
34	3.6164	0.83339
35	2.9118	0.63011
36	5.25	2.8467
37	3.1875	0.91487
38	3.25	1.0749
39	2.5	1.2536
40	2.2	0.52915
41	1.1667	0.2357
42	NaN	NaN
43	NaN	NaN
44	NaN	NaN
45	NaN	NaN
46	NaN	NaN
47	NaN	NaN
48	NaN	NaN
49	NaN	NaN
50	NaN	NaN
51	NaN	NaN
52	NaN	NaN
53	NaN	NaN
54	NaN	NaN
