# Supplementary material for: Physical Forces between Humans and How Humans Attract and Repel Each Other Based on Their Social Interactions in an Online World
Source: PLoS One. 2015 Jul 21;10(7):e0133185. doi: 10.1371/journal.pone.0133185 (PMC4510560; doi:10.1371/journal.pone.0133185)
Supplement: S1 Data — (ZIP) [file pone.0133185.s001.zip › Fig4I1.csv]

-54	NaN	NaN
-53	NaN	NaN
-52	NaN	NaN
-51	NaN	NaN
-50	NaN	NaN
-49	NaN	NaN
-48	NaN	NaN
-47	NaN	NaN
-46	NaN	NaN
-45	NaN	NaN
-44	NaN	NaN
-43	1	0
-42	1	0
-41	NaN	NaN
-40	1	0
-39	8	9.8995
-38	3	0
-37	1.6667	1.1547
-36	4.2	7.1554
-35	2.4667	3.2796
-34	3.2727	5.9681
-33	1.6667	1.0541
-32	1.4667	1.674
-31	2.1333	1.9863
-30	3.592	3.4314
-29	4.6246	7.8512
-28	3.0021	2.2949
-27	3.6789	2.9112
-26	5.0565	4.5193
-25	3.5029	2.0528
-24	3.9333	1.9934
-23	4.3518	3.2729
-22	3.981	1.7449
-21	3.5763	1.6542
-20	4.1797	1.0948
-19	4.2287	1.2779
-18	4.2916	0.73875
-17	4.1803	0.83608
-16	4.3247	1.0228
-15	4.2461	0.69329
-14	4.4603	0.59997
-13	4.1424	0.41198
-12	4.1862	0.39827
-11	4.1936	0.33095
-10	4.1742	0.20385
-9	4.2355	0.28833
-8	4.1805	0.18715
-7	4.2519	0.18961
-6	4.243	0.19207
-5	4.1774	0.13249
-4	4.2287	0.11689
-3	4.2273	0.079547
-2	4.2097	0.061046
-1	4.2012	0.047543
0	4.1919	0.039322
1	4.2013	0.057072
2	4.2415	0.068212
3	4.2396	0.061703
4	4.2021	0.096964
5	4.2397	0.11798
6	4.1894	0.13997
7	4.2209	0.17949
8	4.2196	0.24454
9	4.3126	0.23437
10	4.1873	0.29415
11	4.1514	0.31623
12	4.1519	0.3386
13	4.125	0.35891
14	4.1907	0.4563
15	4.3206	0.46748
16	4.0928	0.83701
17	4.3222	0.99733
18	4.3678	1.2235
19	4.9206	1.2682
20	3.9711	1.072
21	4.2808	1.6964
22	4.4374	1.8062
23	3.7031	2.279
24	4.6454	2.3187
25	4.8672	3.0466
26	3.4792	2.8136
27	3.7096	3.4815
28	3.5787	3.0615
29	2.8364	3.9423
30	4.6906	7.9912
31	3.1977	8.0357
32	1.8214	1.6125
33	5.9167	13.11
34	5.125	10.882
35	2.75	1.0607
36	3.2917	3.2971
37	1	0
38	3.8	5.7184
39	1	0
40	4	0
41	1	0
42	NaN	NaN
43	NaN	NaN
44	NaN	NaN
45	NaN	NaN
46	NaN	NaN
47	NaN	NaN
48	NaN	NaN
49	NaN	NaN
50	NaN	NaN
51	NaN	NaN
52	NaN	NaN
53	NaN	NaN
54	NaN	NaN
