# Supplementary material for: Physical Forces between Humans and How Humans Attract and Repel Each Other Based on Their Social Interactions in an Online World
Source: PLoS One. 2015 Jul 21;10(7):e0133185. doi: 10.1371/journal.pone.0133185 (PMC4510560; doi:10.1371/journal.pone.0133185)
Supplement: S1 Data — (ZIP) [file pone.0133185.s001.zip › Fig4I2.csv]

-54	NaN	NaN
-53	NaN	NaN
-52	NaN	NaN
-51	NaN	NaN
-50	NaN	NaN
-49	NaN	NaN
-48	NaN	NaN
-47	NaN	NaN
-46	NaN	NaN
-45	NaN	NaN
-44	1	0
-43	NaN	NaN
-42	NaN	NaN
-41	2	0
-40	1	0
-39	2	1.4142
-38	2.5	2.1213
-37	NaN	NaN
-36	10	10.677
-35	11.4	9.9056
-34	1.6	0.70553
-33	1.1667	0.15891
-32	2.7273	1.4718
-31	2	0.63246
-30	2.7609	1.0441
-29	5.2143	3.6662
-28	3.0179	1.111
-27	2.8161	1.0531
-26	3.2951	1.042
-25	3.7103	1.0066
-24	4.0142	0.90019
-23	3.2599	0.7108
-22	3.6604	0.70985
-21	3.4317	0.45686
-20	3.7625	0.55495
-19	3.1104	0.47689
-18	3.6148	0.5033
-17	3.7706	0.4371
-16	3.6534	0.35774
-15	3.5402	0.33658
-14	3.4533	0.29088
-13	3.8254	0.28858
-12	4.1425	0.29108
-11	3.7008	0.21502
-10	4.1757	0.24115
-9	3.635	0.20274
-8	3.9147	0.18175
-7	3.8369	0.18083
-6	3.8127	0.15203
-5	4.0884	0.15811
-4	4.3055	0.15218
-3	4.0614	0.12695
-2	4.1765	0.11513
-1	4.5177	0.12372
0	4.5185	0.093506
1	4.6919	0.12054
2	4.4512	0.11585
3	4.6002	0.13115
4	4.3859	0.12872
5	4.3648	0.14319
6	4.0151	0.13316
7	3.9215	0.13872
8	4.1448	0.15478
9	4.087	0.17814
10	4.0126	0.17418
11	4.1307	0.19187
12	3.9914	0.20872
13	3.9017	0.2244
14	3.8641	0.23204
15	3.6061	0.2433
16	3.5772	0.24375
17	3.8339	0.32852
18	3.753	0.32683
19	3.8556	0.42333
20	3.4723	0.34548
21	3.311	0.38024
22	3.8299	0.53744
23	3.2472	0.47304
24	3.3873	0.4851
25	3.6815	0.70784
26	3.1891	0.60111
27	2.6319	0.55395
28	2.7479	0.58981
29	2.5393	0.67384
30	3.4127	1.4998
31	4.0345	1.5699
32	4.2381	2.0913
33	2.0938	0.7138
34	2.5385	1.3456
35	1.5556	0.62854
36	5.25	5.549
37	15	18.868
38	2.1429	0.84112
39	1	0
40	1	0
41	NaN	NaN
42	NaN	NaN
43	NaN	NaN
44	NaN	NaN
45	NaN	NaN
46	NaN	NaN
47	NaN	NaN
48	NaN	NaN
49	NaN	NaN
50	NaN	NaN
51	NaN	NaN
52	NaN	NaN
53	NaN	NaN
54	NaN	NaN
