# Supplementary material for: Physical Forces between Humans and How Humans Attract and Repel Each Other Based on Their Social Interactions in an Online World
Source: PLoS One. 2015 Jul 21;10(7):e0133185. doi: 10.1371/journal.pone.0133185 (PMC4510560; doi:10.1371/journal.pone.0133185)
Supplement: S1 Data — (ZIP) [file pone.0133185.s001.zip › Fig4D1.csv]

-27	NaN	NaN
-26	NaN	NaN
-25	NaN	NaN
-24	1	0
-23	1.8061	1.5112
-22	1.9774	1.0058
-21	2.3527	1.761
-20	2.5615	1.8955
-19	2.7307	2.0515
-18	2.3595	0.47457
-17	2.2521	0.33364
-16	2.1958	0.2779
-15	2.2696	0.24859
-14	2.3013	0.15921
-13	2.288	0.14195
-12	2.2528	0.1068
-11	2.2702	0.065466
-10	2.256	0.061006
-9	2.2848	0.060396
-8	2.2803	0.033985
-7	2.2809	0.029537
-6	2.2753	0.027473
-5	2.2774	0.014094
-4	2.2734	0.015746
-3	2.2719	0.0097766
-2	2.2729	0.0094419
-1	2.2647	0.0063865
0	2.2577	0.0036713
1	2.2618	0.0077317
2	2.2675	0.0079963
3	2.2696	0.010751
4	2.2729	0.012653
5	2.2763	0.018664
6	2.286	0.02651
7	2.2958	0.031161
8	2.2595	0.034376
9	2.2803	0.052942
10	2.27	0.045944
11	2.3336	0.056025
12	2.2692	0.12217
13	2.2848	0.10954
14	2.2687	0.12428
15	2.3116	0.22833
16	2.202	0.19118
17	2.2793	0.54997
18	2.4425	0.58745
19	2.2491	0.87607
20	2.6001	1.8509
21	2.0532	1.5854
22	2.0625	1.3782
23	2.3571	1.9303
24	1	0
25	NaN	NaN
26	NaN	NaN
27	NaN	NaN
