# Supplementary material for: Physical Forces between Humans and How Humans Attract and Repel Each Other Based on Their Social Interactions in an Online World
Source: PLoS One. 2015 Jul 21;10(7):e0133185. doi: 10.1371/journal.pone.0133185 (PMC4510560; doi:10.1371/journal.pone.0133185)
Supplement: S1 Data — (ZIP) [file pone.0133185.s001.zip › Fig4D2.csv]

-27	NaN	NaN
-26	NaN	NaN
-25	NaN	NaN
-24	NaN	NaN
-23	2.3333	0.66667
-22	2.48	0.30067
-21	3.0185	0.60194
-20	2.8591	0.31971
-19	2.8395	0.24468
-18	2.537	0.14623
-17	3.2933	0.1867
-16	2.7266	0.087536
-15	2.565	0.067248
-14	2.6981	0.053204
-13	2.718	0.054798
-12	2.6736	0.040795
-11	2.5201	0.030597
-10	2.5371	0.026609
-9	2.5821	0.02298
-8	2.5013	0.018922
-7	2.4762	0.017521
-6	2.4134	0.015201
-5	2.3941	0.012732
-4	2.3781	0.010365
-3	2.3156	0.0078919
-2	2.2659	0.0062955
-1	2.2135	0.0050283
0	2.1764	0.0032598
1	2.1813	0.0051413
2	2.1877	0.0064478
3	2.2039	0.0079413
4	2.2257	0.0095297
5	2.2433	0.011852
6	2.2622	0.013584
7	2.279	0.015777
8	2.2388	0.017307
9	2.3353	0.024858
10	2.3027	0.023011
11	2.3403	0.033452
12	2.2577	0.031544
13	2.3189	0.046353
14	2.3705	0.054591
15	2.3233	0.062532
16	2.6617	0.12842
17	2.5352	0.15844
18	2.6858	0.19057
19	2.0698	0.14624
20	2.307	0.28662
21	3.125	0.54628
22	1.8125	0.20854
23	2	0.57735
24	NaN	NaN
25	NaN	NaN
26	NaN	NaN
27	NaN	NaN
