# Supplementary material for: Physical Forces between Humans and How Humans Attract and Repel Each Other Based on Their Social Interactions in an Online World
Source: PLoS One. 2015 Jul 21;10(7):e0133185. doi: 10.1371/journal.pone.0133185 (PMC4510560; doi:10.1371/journal.pone.0133185)
Supplement: S1 Data — (ZIP) [file pone.0133185.s001.zip › Fig4E1.csv]

-27	NaN	NaN
-26	NaN	NaN
-25	NaN	NaN
-24	2	0
-23	1	0
-22	1.4286	1.1339
-21	1.3333	0.44381
-20	1.496	1.3018
-19	1.5344	1.0574
-18	1.9028	1.4592
-17	1.6286	0.60194
-16	1.4441	0.44784
-15	1.6652	0.75424
-14	1.686	0.42937
-13	1.5279	0.21166
-12	1.6184	0.21357
-11	1.6408	0.15146
-10	1.6166	0.17136
-9	1.6137	0.1076
-8	1.61	0.087202
-7	1.6364	0.077452
-6	1.6018	0.03351
-5	1.6121	0.040604
-4	1.6172	0.030632
-3	1.616	0.029923
-2	1.6182	0.017447
-1	1.6088	0.010378
0	1.6166	0.0075291
1	1.6104	0.010931
2	1.6093	0.019249
3	1.6081	0.025626
4	1.6033	0.033211
5	1.6195	0.038817
6	1.6145	0.051417
7	1.6054	0.050556
8	1.6099	0.069848
9	1.6148	0.09253
10	1.6077	0.14264
11	1.653	0.15332
12	1.6288	0.19576
13	1.5369	0.20248
14	1.4976	0.28001
15	1.5971	0.29929
16	1.796	0.68659
17	1.3863	0.39981
18	1.6378	0.88329
19	1.6913	2.2011
20	1.8235	1.8376
21	1.3333	0.44381
22	1	0
23	1.5	0.70711
24	NaN	NaN
25	NaN	NaN
26	NaN	NaN
27	NaN	NaN
