# Supplementary material for: Physical Forces between Humans and How Humans Attract and Repel Each Other Based on Their Social Interactions in an Online World
Source: PLoS One. 2015 Jul 21;10(7):e0133185. doi: 10.1371/journal.pone.0133185 (PMC4510560; doi:10.1371/journal.pone.0133185)
Supplement: S1 Data — (ZIP) [file pone.0133185.s001.zip › Fig4E2.csv]

-27	NaN	NaN
-26	NaN	NaN
-25	NaN	NaN
-24	NaN	NaN
-23	NaN	NaN
-22	1	0
-21	1.0667	0.066667
-20	2.359	0.97019
-19	1.2586	0.11421
-18	1.2234	0.13113
-17	1.7101	0.21973
-16	1.4386	0.11584
-15	1.5685	0.13929
-14	1.5384	0.093159
-13	1.6069	0.11209
-12	1.4876	0.051467
-11	1.5638	0.057951
-10	1.5279	0.045445
-9	1.5889	0.051264
-8	1.5298	0.033959
-7	1.4942	0.030647
-6	1.5338	0.031125
-5	1.4858	0.02285
-4	1.5822	0.026916
-3	1.5624	0.020207
-2	1.5819	0.015727
-1	1.6358	0.013138
0	1.7259	0.0092807
1	1.5984	0.014115
2	1.5258	0.018243
3	1.4642	0.017738
4	1.4412	0.022775
5	1.4446	0.027309
6	1.4405	0.032386
7	1.42	0.032945
8	1.3948	0.031898
9	1.5063	0.056424
10	1.4636	0.063137
11	1.43	0.083264
12	1.4841	0.10128
13	1.3032	0.056761
14	1.3378	0.075046
15	1.6812	0.2484
16	1.8861	0.30568
17	2.6122	0.58429
18	1.4118	0.12785
19	2.5238	0.90053
20	1.8	0.8
21	1.5	0.5
22	1	0
23	1	0
24	NaN	NaN
25	NaN	NaN
26	NaN	NaN
27	NaN	NaN
