# Supplementary material for: Physical Forces between Humans and How Humans Attract and Repel Each Other Based on Their Social Interactions in an Online World
Source: PLoS One. 2015 Jul 21;10(7):e0133185. doi: 10.1371/journal.pone.0133185 (PMC4510560; doi:10.1371/journal.pone.0133185)
Supplement: S1 Data — (ZIP) [file pone.0133185.s001.zip › Fig4A1.csv]

0	2.2638	0.035936
1	2.281	0.034104
2	2.2848	0.017545
3	2.269	0.025932
4	2.26	0.014527
5	2.2585	0.016103
6	2.2564	0.016982
7	2.2629	0.012363
8	2.2574	0.011248
9	2.2616	0.0091272
10	2.2625	0.01048
11	2.2625	0.010028
12	2.266	0.0069248
13	2.2646	0.006204
14	2.2684	0.0099587
15	2.2629	0.009498
16	2.2687	0.010118
17	2.2711	0.010483
18	2.2671	0.010546
19	2.2612	0.015281
20	2.2715	0.016881
21	2.2759	0.014773
22	2.2719	0.015186
23	2.2778	0.035424
24	2.2761	0.049138
25	2.2586	0.080165
26	2.2237	0.18449
27	2.3435	0.4863
