# Supplementary material for: Physical Forces between Humans and How Humans Attract and Repel Each Other Based on Their Social Interactions in an Online World
Source: PLoS One. 2015 Jul 21;10(7):e0133185. doi: 10.1371/journal.pone.0133185 (PMC4510560; doi:10.1371/journal.pone.0133185)
Supplement: S1 Data — (ZIP) [file pone.0133185.s001.zip › Fig4A2.csv]

0	2.334	0.0046375
1	2.1755	0.0047098
2	2.1607	0.0050158
3	2.1644	0.005399
4	2.1957	0.0063061
5	2.2101	0.0069564
6	2.2185	0.0078468
7	2.261	0.0082065
8	2.2443	0.0081365
9	2.2558	0.0087465
10	2.2454	0.0091677
11	2.2562	0.0097323
12	2.2385	0.011665
13	2.2759	0.011989
14	2.2928	0.013034
15	2.2859	0.015435
16	2.3249	0.015305
17	2.3651	0.019295
18	2.4369	0.023535
19	2.3386	0.024549
20	2.4719	0.038753
21	2.5389	0.053967
22	2.5446	0.067581
23	2.5936	0.098797
24	3.5253	0.26412
25	4.4516	0.53671
26	5.0435	0.76456
27	7	3.0551
