# Supplementary material for: Physical Forces between Humans and How Humans Attract and Repel Each Other Based on Their Social Interactions in an Online World
Source: PLoS One. 2015 Jul 21;10(7):e0133185. doi: 10.1371/journal.pone.0133185 (PMC4510560; doi:10.1371/journal.pone.0133185)
Supplement: S1 Data — (ZIP) [file pone.0133185.s001.zip › Fig4B1.csv]

0	1.5973	0.070855
1	1.606	0.040294
2	1.6147	0.044138
3	1.601	0.029641
4	1.6013	0.040694
5	1.6138	0.025755
6	1.6146	0.020205
7	1.6211	0.024929
8	1.6162	0.018445
9	1.618	0.01955
10	1.6173	0.015676
11	1.614	0.022251
12	1.6093	0.020143
13	1.6104	0.014713
14	1.6189	0.016468
15	1.6168	0.016931
16	1.6118	0.018157
17	1.6131	0.019348
18	1.6168	0.01961
19	1.6024	0.029145
20	1.6056	0.028592
21	1.6069	0.033087
22	1.614	0.04604
23	1.6179	0.054436
24	1.6368	0.10782
25	1.6775	0.23139
26	1.5341	0.25336
27	1.3843	0.47808
