# Supplementary material for: Physical Forces between Humans and How Humans Attract and Repel Each Other Based on Their Social Interactions in an Online World
Source: PLoS One. 2015 Jul 21;10(7):e0133185. doi: 10.1371/journal.pone.0133185 (PMC4510560; doi:10.1371/journal.pone.0133185)
Supplement: S1 Data — (ZIP) [file pone.0133185.s001.zip › Fig4B2.csv]

0	1.7917	0.0093121
1	1.6374	0.011549
2	1.5405	0.011692
3	1.481	0.013444
4	1.4769	0.015549
5	1.432	0.016495
6	1.4583	0.024326
7	1.4389	0.022529
8	1.4414	0.022628
9	1.5059	0.034572
10	1.4679	0.032091
11	1.4644	0.036183
12	1.3903	0.033305
13	1.5361	0.058864
14	1.3678	0.040992
15	1.4538	0.072148
16	1.5107	0.1298
17	1.8231	0.27635
18	1.2052	0.069107
19	1.2331	0.061209
20	1.75	0.47617
21	1.0741	0.035974
22	1.2222	0.14699
23	1	0
24	1	0
25	NaN	NaN
26	NaN	NaN
27	NaN	NaN
