# Supplementary material for: Physical Forces between Humans and How Humans Attract and Repel Each Other Based on Their Social Interactions in an Online World
Source: PLoS One. 2015 Jul 21;10(7):e0133185. doi: 10.1371/journal.pone.0133185 (PMC4510560; doi:10.1371/journal.pone.0133185)
Supplement: S1 Data — (ZIP) [file pone.0133185.s001.zip › Fig4F1.csv]

-27	NaN	NaN
-26	NaN	NaN
-25	NaN	NaN
-24	NaN	NaN
-23	7	11.343
-22	2.1429	2.2678
-21	11	17.332
-20	5.5385	6.7991
-19	5.075	7.4139
-18	3.0851	3.5323
-17	5.3644	6.4399
-16	6.0384	4.3272
-15	4.0023	2.1183
-14	4.145	1.9321
-13	4.0348	1.3351
-12	4.2625	1.1304
-11	3.7111	0.71709
-10	4.0779	0.75399
-9	4.0925	0.55476
-8	4.1724	0.45348
-7	4.1112	0.3339
-6	4.0528	0.25552
-5	4.1109	0.20184
-4	4.0306	0.17122
-3	4.0776	0.13215
-2	4.0485	0.096251
-1	4.072	0.079195
0	4.0427	0.040409
1	4.0494	0.065189
2	4.0646	0.073677
3	4.0495	0.1034
4	4.0566	0.18907
5	4.0302	0.20756
6	4.0871	0.22727
7	4.1184	0.30232
8	4.0521	0.43047
9	3.9658	0.57044
10	4.1833	0.52679
11	3.7683	0.84551
12	4.1092	1.2
13	4.172	1.6839
14	4.298	1.9696
15	3.9328	2.4185
16	3.4527	1.9599
17	5.8656	5.5593
18	4.193	5.2217
19	4.3893	5.8279
20	2.6923	3.425
21	4.8889	5.6446
22	8	0
23	NaN	NaN
24	NaN	NaN
25	NaN	NaN
26	NaN	NaN
27	NaN	NaN
