# Supplementary material for: Physical Forces between Humans and How Humans Attract and Repel Each Other Based on Their Social Interactions in an Online World
Source: PLoS One. 2015 Jul 21;10(7):e0133185. doi: 10.1371/journal.pone.0133185 (PMC4510560; doi:10.1371/journal.pone.0133185)
Supplement: S1 Data — (ZIP) [file pone.0133185.s001.zip › Fig4F2.csv]

-27	NaN	NaN
-26	NaN	NaN
-25	NaN	NaN
-24	NaN	NaN
-23	1.5	0.22361
-22	1	0
-21	3.8333	1.4472
-20	5.4	2.3791
-19	4.619	1.6825
-18	3.9474	1.5737
-17	2.3956	0.40566
-16	3.4843	0.49869
-15	3.5305	0.61611
-14	3.8522	0.49529
-13	3.6893	0.41927
-12	4.0381	0.39069
-11	3.7573	0.26942
-10	3.8873	0.26835
-9	4.1815	0.24054
-8	4.1641	0.20702
-7	3.7201	0.16105
-6	3.9563	0.15874
-5	3.77	0.13799
-4	3.741	0.11801
-3	4.2078	0.10759
-2	4.1383	0.094252
-1	4.463	0.089705
0	4.7896	0.068533
1	4.3638	0.091995
2	4.0555	0.095447
3	4.0686	0.10544
4	3.7453	0.11264
5	3.5281	0.12883
6	3.5716	0.14666
7	3.4662	0.13573
8	3.2521	0.14086
9	3.2909	0.16154
10	3.6131	0.18763
11	3.2675	0.18049
12	3.4987	0.25156
13	3.5542	0.27904
14	3.1242	0.26289
15	2.8662	0.2772
16	3.4807	0.33098
17	3.3586	0.48485
18	3.5	0.53786
19	3.0635	0.89313
20	4.9623	1.1834
21	2.0455	0.56399
22	5	2.0166
23	2	0
24	NaN	NaN
25	NaN	NaN
26	NaN	NaN
27	NaN	NaN
