# Supplementary material for: Physical Forces between Humans and How Humans Attract and Repel Each Other Based on Their Social Interactions in an Online World
Source: PLoS One. 2015 Jul 21;10(7):e0133185. doi: 10.1371/journal.pone.0133185 (PMC4510560; doi:10.1371/journal.pone.0133185)
Supplement: S1 Data — (ZIP) [file pone.0133185.s001.zip › Fig4C1.csv]

0	3.9885	0.21939
1	4.0877	0.18192
2	4.0618	0.19945
3	3.9989	0.12455
4	4.0661	0.13073
5	4.037	0.19072
6	4.0128	0.15358
7	4.0368	0.10472
8	4.0249	0.11979
9	4.0027	0.10626
10	4.0587	0.082558
11	4.0391	0.10131
12	4.0805	0.11131
13	4.0961	0.08937
14	4.0727	0.085803
15	4.044	0.08649
16	4.084	0.1183
17	4.06	0.13374
18	4.0901	0.10667
19	4.0684	0.11815
20	4.0022	0.12488
21	4.0779	0.1756
22	4.0268	0.25116
23	4.1002	0.36238
24	4.2246	0.55043
25	4.5802	1.3799
26	3.551	1.4856
27	5.313	9.8146
