# Supplementary material for: Physical Forces between Humans and How Humans Attract and Repel Each Other Based on Their Social Interactions in an Online World
Source: PLoS One. 2015 Jul 21;10(7):e0133185. doi: 10.1371/journal.pone.0133185 (PMC4510560; doi:10.1371/journal.pone.0133185)
Supplement: S1 Data — (ZIP) [file pone.0133185.s001.zip › Fig4C2.csv]

0	4.7583	0.068117
1	4.4503	0.076145
2	4.1267	0.071658
3	3.8304	0.069963
4	3.5482	0.073889
5	3.5762	0.082653
6	3.6587	0.1012
7	3.7294	0.10752
8	3.8568	0.11962
9	4.0608	0.13716
10	4.1625	0.16661
11	4.1773	0.17281
12	4.4341	0.22162
13	4.0943	0.2138
14	5.4125	0.3156
15	4.7597	0.3294
16	4.3975	0.40653
17	4.7594	0.49695
18	3.2365	0.42038
19	4.3642	0.64424
20	4.3626	1.2858
21	4.8163	1.9839
22	4.5	1.4142
23	2.7143	0.69873
24	4.8571	2.0866
25	3.3333	0.88192
26	NaN	NaN
27	NaN	NaN
