# Supplementary material for: Physical Forces between Humans and How Humans Attract and Repel Each Other Based on Their Social Interactions in an Online World
Source: PLoS One. 2015 Jul 21;10(7):e0133185. doi: 10.1371/journal.pone.0133185 (PMC4510560; doi:10.1371/journal.pone.0133185)
Supplement: S1 Data — (ZIP) [file pone.0133185.s001.zip › Fig3_2.csv]

0	0
1	1.0078
2	2.314
3	4.0862
4	6.577
5	9.9539
6	14.189
7	19.224
8	25.084
9	32.06
10	40.099
11	49.351
12	59.55
13	71.065
14	83.589
15	97.324
16	112.53
17	128.91
18	146.44
19	165.18
20	185.03
21	205.16
22	227.11
23	247.85
24	270.21
25	NaN
26	NaN
27	NaN
